# Supplementary material for: Nonaqueous Capillary Electrophoretic Separation of Analogs of (24R)-1,24-Dihydroxyvitamin D3 Derivative as Predicted by Quantum Chemical Calculations
Source: Molecules. 2023 Jun 28;28(13):5055. doi: 10.3390/molecules28135055 (PMC10343829; doi:10.3390/molecules28135055)
Supplement: Supplementary file 1 [file molecules-28-05055-s001.zip]

Archive with 1 entries (1 files):
- molecules-2431563-supplementary.pdf
